# Supplementary material for: New Techniques for Assessing Critical Raw Material Aspects in Energy and Other Technologies
Source: Environ Sci Technol. 2022 Nov 24;56(23):17236–45. doi: 10.1021/acs.est.2c05308 (PMC9730842; doi:10.1021/acs.est.2c05308)
Supplement: Supplementary file 2 — es2c05308_si_002.xlsx [file es2c05308_si_002.xlsx]

## Sheet: REFS
List of references
[1]	European Commission. Study on the EU’s list of critical raw materials (2020) - Final report. Luxembourg: Publications Office of the European Union; 2020. https://doi.org/10.2873/11619
[2]	Ecoinvent. Ecoinvent version 3.8 (2021) database. https://v38.ecoquery.ecoinvent.org/Home/Index
[3]	The World Bank. Worldwide governance indicators: World Bank data catalog. http://info.worldbank.org/governance/wgi
[4]	Eurostat. EU trade since 1988 by HS2,4,6 and CN8 [DS-645593], Extra-EU28, IMPORT, QUANTITY_IN_100KG 2018. https://appsso.eurostat.ec.europa.eu/nui/show.do?dataset=DS-645593&lang=en
[5]	Bobba S, Carrara S, Huisman J, Mathieux F, Pavel C. Critical raw materials for strategic technologies and sectors in the EU: A foresight study. Luxembourg: Publications Office of the European Union; 2020. https://doi.org/10.2873/865242
[6]	European Commission. EU reference scenario 2020: Energy, transport and GHG emissions - Trends to 2050. Luxembourg: Publications Office of the European Union; 2021. https://doi.org/10.2833/35750

## Sheet: 1 Mats to Ecoinvent
EC critical and other materials with corresponding Ecoinvent LCI categories
		Material [1]	Matched?	Ecoinvent LCI category name [2]
Critical	Platinum group metals	Iridium
		Palladium	y	Palladium, in ground
		Platinum	y	Platinum, in ground
		Rhodium	y	Rhodium, in ground
		Ruthenium
	Heavy rare earths	Dysprosium	y	Dysprosium, in ground
		Erbium
		Europium	y	Europium, in ground
		Gadolinium	y	Gadolinium, in ground
		Terbium	y	Terbium, in ground
		Yttrium	y	Yttrium, in ground
		Ho, Tm, Lu, Yb
	Light rare earths	Cerium	y	Cerium, in ground
		Lanthanum	y	Lanthanum, in ground
		Neodymium	y	Neodymium, in ground
		Praseodymium	y	Praseodymium, in ground
		Antimony	y	Antimony, in ground
		Baryte	y	Barium, in ground
		Bauxite
		Beryllium	y	Beryllium, in ground
		Bismuth
		Borates	y	Borax, in ground
		Cobalt	y	Cobalt, in ground
		Coking coal
		Fluorspar	y	Fluorspar, in ground
		Gallium	y	Gallium, in ground
		Germanium
		Hafnium
		Indium
		Lithium	y	Lithium, in ground
		Magnesium	y	Magnesium, in ground
		Natural graphite	y	Metamorphous rock, graphite containing, in ground
		Natural rubber
		Niobium
		Phosphate rock
		Phosphorus	y	Phosphorus, in ground
		Samarium	y	Samarium, in ground
		Scandium
		Silicon metal	y	Silicon, in ground
		Strontium	y	Strontium, in ground
		Tantalum	y	Tantalum, in ground
		Titanium	y	Titanium, in ground
		Tungsten	y	Tungsten, in ground
		Vanadium	y	Vanadium, in ground
Other		Aggregates
		Aluminium	y	Aluminium, in ground
		Arsenic	y	Arsenic, in ground
		Bentonite
		Cadmium	y	Cadmium, in ground
		Chromium	y	Chromium, in ground
		Copper	y	Copper, in ground
		Diatomite	y	Diatomite, in ground
		Feldspar
		Gold	y	Gold, in ground
		Gypsum	y	Gypsum, in ground
		Helium
		Hydrogen
		Iron ore	y	Iron, in ground
		Kaolin clay	y	Kaolinite, in ground
		Lead	y	Lead, in ground
		Limestone
		Magnesite	y	Magnesite, in ground
		Manganese	y	Manganese, in ground
		Molybdenum	y	Molybdenum, in ground
		Natural cork
		Natural teak wood
		Nickel	y	Nickel, in ground
		Perlite	y	Perlite, in ground
		Potash
		Rhenium	y	Rhenium, in ground
		Sapele wood
		Selenium	y	Selenium, in ground
		Silica sand
		Silver	y	Silver, in ground
		Sulphur	y	Sulfur, in ground
		Talc	y	Talc, in ground
		Tellurium	y	Tellurium, in ground
		Tin	y	Tin, in ground
		Zinc	y	Zinc, in ground
		Zirconium	y	Zirconium, in ground

## Sheet: 2 Input parameters
Input parameters for chosen materials
		Material	Supply risk [1]	Local environmental impacts [2]	Local environmental justice [3]	EU consumption
						[tonnes]
Critical	Platinum group metals	Palladium	1.27	1569.67	0.485579	59 [1]
		Platinum	1.84	5860.26	0.463578	64 [1]
		Rhodium	2.14	6240.38	0.468631	7 [1]
	Heavy rare earths	Dysprosium	6.2	0.0622173	0.510845	14 [1]
		Europium	3.66	0.051063	0.510845	24 [1]
		Gadolinium	6.06	5.11599	0.510845	11 [1]
		Terbium	5.51	0.159303	0.510845	24 [1]
		Yttrium	4.2	1.52097	0.510845	509 [1]
	Light rare earths	Cerium	6.17	0.681572	0.510845	4,027 [1]
		Lanthanum	6.04	2.05792	0.510845	645 [1]
		Neodymium	6.07	2.75579	0.510845	100 [1]
		Praseodymium	5.49	3.98213	0.510845	41 [1]
		Antimony	2.01	4.51014	0.463385	649 [1]
		Baryte	1.26	0.151918	0.536888	506,410 [1]
		Beryllium	2.29	29.6178	0.337768	38 [1]
		Borates	3.19	0.00847395	0.324556	62,850 [1]
		Cobalt	2.54	2.42033	0.417355	31,441 [1]
		Fluorspar	1.15	0.00903052	0.407968	755,000 [1]
		Gallium	1.26	4.80585	0.502163	27 [1]
		Lithium	1.64	0.285778	0.407788	3,225 [1]
		Magnesium	3.91	1.86695	0.52465	113,000 [1]
		Natural graphite	2.27	0.00249285	0.527608	86,000 [1]
		Phosphorus	3.55	0.165622	0.520943	48,300 [1]
		Silicon metal	1.18	0.367193	0.457368	6 [1]
		Samarium	6.12	1.13415	0.510845	433,000 [1]
		Strontium	2.57	0.112539	0.535525	49,298 [1]
		Tantalum	1.36	1.99	0.639772	395 [1]
		Titanium	1.26	1.64339	0.482442	1,509,000 [1]
		Tungsten	1.61	4.10679	0.515793	431 [1]
		Vanadium	1.69	0.0314341	0.476678	12,717 [1]
Other		Aluminium	0.59	0.69266	0.464407	5,252,000 [1]
		Arsenic	1.19	0.117976	0.523589	354 [4]
		Cadmium	0.34	0.234103	0.411359	700 [5]
		Chromium	0.86	0.884881	0.493282	1,200,000 [5]
		Copper	0.32	1.85192	0.422346	4,000,000 [5]
		Diatomite	0.46	0.00222243	0.368683	132,493 [4]
		Gold	0.19	3501.24	0.485017	1,425 [4]
		Gypsum	0.5	0.00156926	0.526292	4,596,092 [4]
		Iron ore	0.46	0.00979134	0.454515	292,000,000 [5]
		Kaolin clay	0.4	0.00667387	0.419718	3,100,479 [4]
		Lead	0.09	0.133019	0.418113	1,385,399 [4]
		Magnesite	0.65	0.03978	0.514907	49,459 [4]
		Manganese	0.93	0.233288	0.488209	800,000 [5]
		Molybdenum	0.94	2.35606	0.44012	60,000 [5]
		Nickel	0.49	1.56234	0.396628	460,000 [5]
		Perlite	0.42	0.00222243	0.487814	3,677,958 [4]
		Rhenium	0.45	2.35606	0.296452	2,842 [4]
		Selenium	0.41	0.551038	0.315991	1,000 [5]
		Silver	0.68	36.9744	0.382739	3,800 [5]
		Sulphur	0.27	0.0082804	0.413486	1,223,738 [4]
		Talc	0.4	0.00667387	0.414302	1,114,963 [4]
		Tellurium	0.51	0.593428	0.426732	30 [5]
		Tin	0.9	1.49036	0.506468	63,932 [4]
		Zinc	0.34	0.163505	0.433391	4,000,000 [5]
		Zirconium	0.83	0.13515	0.339293	273,789 [4]

## Sheet: 3 Tech ecoinvent processes
Ecoinvent electricity generation processes used in case study
Category	Sub	Process name [2]	Region
Hydro–lake	A	electricity production, hydro, reservoir, non-alpine region	RoW
	B	electricity production, hydro, reservoir, alpine region	RoW
Hydro–river		electricity production, hydro, run-of-river	RoW
Wind–onshore	A	electricity production, wind, <1MW turbine, onshore	RoW
	B	electricity production, wind, 1-3MW turbine, onshore	RoW
	C	electricity production, wind, >3MW turbine, onshore	RoW
Wind–offshore		electricity production, wind, 1-3MW turbine, offshore	RoW
Solar	A	electricity production, photovoltaic, 3kWp facade installation, multi-Si, laminated, integrated	RoW
	B	electricity production, photovoltaic, 3kWp facade installation, multi-Si, panel, mounted	RoW
	C	electricity production, photovoltaic, 3kWp facade installation, single-Si, laminated, integrated	RoW
	D	electricity production, photovoltaic, 3kWp facade installation, single-Si, panel, mounted	RoW
	E	electricity production, photovoltaic, 3kWp flat-roof installation, multi-Si	RoW
	F	electricity production, photovoltaic, 3kWp flat-roof installation, single-Si	RoW
	G	electricity production, photovoltaic, 3kWp slanted-roof installation, a-Si, laminated, integrated	RoW
	H	electricity production, photovoltaic, 3kWp slanted-roof installation, a-Si, panel, mounted	RoW
	I	electricity production, photovoltaic, 3kWp slanted-roof installation, CdTe, laminated, integrated	RoW
	J	electricity production, photovoltaic, 3kWp slanted-roof installation, CIS, panel, mounted	RoW
	K	electricity production, photovoltaic, 3kWp slanted-roof installation, multi-Si, laminated, integrated	RoW
	L	electricity production, photovoltaic, 3kWp slanted-roof installation, multi-Si, panel, mounted	RoW
	M	electricity production, photovoltaic, 3kWp slanted-roof installation, ribbon-Si, laminated, integrated	RoW
	N	electricity production, photovoltaic, 3kWp slanted-roof installation, ribbon-Si, panel, mounted	RoW
	O	electricity production, photovoltaic, 3kWp slanted-roof installation, single-Si, laminated, integrated	RoW
	P	electricity production, photovoltaic, 3kWp slanted-roof installation, single-Si, panel, mounted	RoW
	Q	electricity production, photovoltaic, 570kWp open ground installation, multi-Si	RoW
	R	electricity production, solar tower power plant, 20 MW	RoW
	S	electricity production, solar thermal parabolic trough, 50 MW	RoW
Biomass	A	heat and power co-generation, wood chips, 2000 kW	Switzerland
	B	heat and power co-generation, wood chips, 2000 kW, state-of-the-art 2014	Switzerland
	C	heat and power co-generation, wood chips, 6667 kW	RoW
	D	heat and power co-generation, wood chips, 6667 kW, state-of-the-art 2014	RoW
Geothermal		electricity production, deep geothermal	RoW
Nuclear	A	electricity production, nuclear, pressure water reactor	RoW
	B	electricity production, nuclear, boiling water reactor	RoW
Solid fossil	A	electricity production, hard coal	RoW
	B	heat and power co-generation, hard coal	RoW
	C	electricity production, lignite	RoW
	D	heat and power co-generation, lignite	RoW
Petroleum	A	electricity production, oil	RoW
	B	heat and power co-generation, oil	RoW
Natural gas	A	heat and power co-generation, natural gas, mini-plant 2KW electrical	Europe without Switzerland
	B	heat and power co-generation, natural gas, 50kW electrical, lean burn	Europe without Switzerland
	C	heat and power co-generation, natural gas, 160kW electrical, Jakobsberg	RoW
	D	heat and power co-generation, natural gas, 160kW electrical, lambda=1	Europe without Switzerland
	E	heat and power co-generation, natural gas, 200kW electrical, lean burn	RoW
	F	heat and power co-generation, natural gas, 500kW electrical, lean burn	RoW
	G	heat and power co-generation, natural gas, 1MW electrical, lean burn	Europe without Switzerland
	H	electricity production, natural gas, 10MW	RoW
	I	heat and power co-generation, natural gas, conventional power plant, 100MW electrical	RoW
	J	heat and power co-generation, natural gas, combined cycle power plant, 400MW electrical	RoW
	K	electricity production, natural gas, combined cycle power plant	RoW
	L	electricity production, natural gas, conventional power plant	RoW

## Sheet: 4 Mat ecoinvent processes
Ecoinvent material production processes used in method
		Material [1]	Process name [2]	Region	ReCiPe Endpoint (H,A)	ReCiPe Endpoint (H,A)	FINAL EI	Comments
					Ecosystem quality	Human health
					[points]	[points]	[points]
Critical	Platinum group metals	Palladium	market for palladium	GLO	323.805	2815.53	1569.67
		Platinum	market for platinum	GLO	1723.98	9996.53	5860.26
		Rhodium	market for rhodium	GLO	2018.56	10462.2	6240.38
	Heavy rare earths	Dysprosium	market for dysprosium oxide	GLO	0.0621904	0.0622441	0.0622173
		Europium	market for europium oxide	GLO	0.0483526	0.0537735	0.051063
		Gadolinium	market for gadolinium oxide	GLO	5.15087	5.08111	5.11599
		Terbium	market for terbium oxide	GLO	0.160294	0.158312	0.159303
		Yttrium	market for yttrium oxide	GLO	1.53543	1.50652	1.52097
	Light rare earths	Cerium	market for cerium oxide	GLO	0.431987	0.931158	0.681572
		Lanthanum	market for lanthanum oxide	GLO	1.88697	2.22886	2.05792
		Neodymium	market for neodymium oxide	GLO	2.62717	2.88442	2.75579
		Praseodymium	market for praseodymium oxide	GLO	3.85944	4.10482	3.98213
		Antimony	market for antimony	GLO	0.249215	8.77106	4.51014
		Baryte	market for barium sulfide	GLO	0.0237043	0.280131	0.151918
		Beryllium	market for beryllium	GLO	15.1668	44.0688	29.6178
		Borates	market for sodium borates	GLO	0.00294591	0.014002	0.00847395
		Cobalt	market for cobalt	GLO	1.00235	3.83831	2.42033
		Fluorspar	market for fluorspar, 97% purity	GLO	0.00468289	0.0133782	0.00903052
		Gallium	market for gallium, semiconductor-grade	GLO	3.25232	6.35938	4.80585
		Lithium	market for lithium carbonate	GLO	0.15669	0.414866	0.285778
		Magnesium	market for magnesium	GLO	0.900821	2.83308	1.86695
		Natural graphite	market for graphite	GLO	0.00145918	0.00352651	0.00249285
		Phosphorus	market for phosphorus trichloride	GLO	0.107834	0.223411	0.165622
		Samarium	market for samarium oxide	GLO	1.13401	1.13429	1.13415
		Silicon metal	market for silicon, metallurgical grade	GLO	0.276808	0.457577	0.367193
		Strontium	market for strontium carbonate	GLO	0.106743	0.118334	0.112539
		Tantalum	market for tantalum concentrate, 30% Ta2O5	GLO	1.75026	2.22973	1.99
		Titanium	market for titanium	GLO	1.00375	2.28303	1.64339
		Tungsten	market for tungsten carbide powder	GLO	0.87518	7.33841	4.10679
		Vanadium	market for magnetite	GLO	0.0189986	0.0438697	0.0314341	Vanadium not available. It's extraction is closely linked to magnetite, so this is used. See page 806 https://dx.doi.org/10.2873/631546
Other		Aluminium	market for aluminium, primary, ingot	RoW	0.405866	0.979454	0.69266
		Arsenic	market for sodium arsenide	GLO	0.0538803	0.182071	0.117976	Arsenic not available. Only arsenic compound in database is used
		Cadmium	market for cadmium	GLO	0.0941505	0.374056	0.234103
		Chromium	market for chromium	GLO	0.536131	1.23363	0.884881
		Copper	market for copper, anode	GLO	0.250962	3.45288	1.85192
		Diatomite	market for perlite	GLO	0.00196439	0.00248047	0.00222243	Diatomite not available. Perlite is common subsitute, so this is used. See page 130 https://dx.doi.org/10.2873/867993
		Gold	market for gold	GLO	1200.21	5802.27	3501.24
		Gypsum	market for gypsum, mineral	RoW	0.000174198	0.00296431	0.00156926
		Iron ore	market for iron pellet	GLO	0.00183031	0.0177524	0.00979134
		Kaolin clay	market for kaolin	GLO	0.00412255	0.00922519	0.00667387
		Lead	market for lead	GLO	0.0461475	0.219891	0.133019
		Magnesite	market for magnesium oxide	GLO	0.0210867	0.0584733	0.03978	Magnetite not available. It's extraction is closely linked to magnesia (a.k.a. magnesium oxide), so this is used. See page 302 https://dx.doi.org/10.2873/867993
		Manganese	market for manganese	GLO	0.112681	0.353895	0.233288
		Molybdenum	market for molybdenum	GLO	0.71986	3.99225	2.35606
		Nickel	market for nickel, class 1	GLO	0.407303	2.71739	1.56234
		Perlite	market for perlite	GLO	0.00196439	0.00248047	0.00222243
		Rhenium	market for molybdenum	GLO	0.71986	3.99225	2.35606	Rhenium not available. It is found alongside and hosted by molybdenum, so this is used. See page 425 https://dx.doi.org/10.2873/867993
		Selenium	market for selenium	GLO	0.103063	0.999013	0.551038
		Silver	market for silver	GLO	13.0155	60.9333	36.9744
		Sulphur	market for sulfur	GLO	0.00261819	0.0139426	0.0082804
		Talc	market for kaolin	GLO	0.00412255	0.00922519	0.00667387	Talc not available. Kaolin is common substitute, so this is used. See page 510 https://dx.doi.org/10.2873/867993
		Tellurium	market for tellurium, semiconductor-grade	GLO	0.190561	0.996295	0.593428
		Tin	market for tin	GLO	0.227094	2.75362	1.49036
		Zinc	market for zinc	GLO	0.0650361	0.261974	0.163505
		Zirconium	market for zirconium oxide	GLO	0.109139	0.16116	0.13515

## Sheet: 5 Env justice material calcs
Net environmental justice indicator calculations for all materials
			EU-27+UK																												Other (non-EU)
MATERIAL		ISO code	AUT	BEL	BGR	HRV	CYP	CZE	DNK	EST	FIN	FRA	DEU	GRC	HUN	IRL	ITA	LVA	LTU	LUX	MLT	NLD	POL	PRT	ROU	SVK	SVN	ESP	SWE	GBR	AFG	ALB	DZA	AGO	ATG	ARG	ARM	AUS	AZE	BHS	BHR	BGD	BRB	BLR	BLZ	BEN	BTN	BOL	BIH
		Country	Austria	Belgium	Bulgaria	Croatia	Cyprus	Czech Republic	Denmark	Estonia	Finland	France	Germany	Greece	Hungary	Ireland	Italy	Latvia	Lithuania	Luxembourg	Malta	Netherlands	Poland	Portugal	Romania	Slovakia	Slovenia	Spain	Sweden	United Kingdom	Afghanistan	Albania	Algeria	Angola	Antigua and Barbuda	Argentina	Armenia	Australia	Azerbaijan	Bahamas	Bahrain	Bangladesh	Barbados	Belarus	Belize	Benin	Bhutan	Bolivia	Bosnia and Herzegovina
RAW INDICATORS [3]		COMPOSITE	0.85373	0.800731	0.55477	0.621636	0.678922	0.742497	0.917079	0.82067	0.931258	0.765771	0.846892	0.62074	0.633634	0.844928	0.648792	0.718134	0.74599	0.915958	0.737659	0.898095	0.663649	0.756812	0.5895	0.676593	0.737598	0.705365	0.901503	0.822136	0.148128	0.499913	0.325094	0.322195	0.631301	0.500303	0.508636	0.863712	0.346521	0.658621	0.494695	0.336656	0.710124	0.341519	0.486358	0.453228	0.657609	0.373407	0.413094
		Voice and accountability	0.91603	0.886214	0.622777	0.705199	0.789375	0.808463	0.947284	0.857399	0.971707	0.831176	0.910519	0.804523	0.656196	0.914807	0.827981	0.780353	0.815189	0.942722	0.844583	0.948748	0.714711	0.880316	0.706286	0.782936	0.79678	0.815341	0.943134	0.876841	0.276836	0.578301	0.272026	0.347086	0.747602	0.708798	0.567312	0.891605	0.157804	0.792361	0.180526	0.357767	0.847224	0.180184	0.691801	0.53594	0.594946	0.537618	0.47239
		Political stability and absence of violence/terrorism	0.771503	0.715234	0.689811	0.71886	0.650916	0.787123	0.791122	0.740975	0.791465	0.655368	0.732555	0.615019	0.774071	0.798045	0.682832	0.68713	0.77474	0.853564	0.792846	0.771168	0.711751	0.809058	0.714945	0.725718	0.740193	0.673187	0.808317	0.690215	0.00034675	0.606156	0.402887	0.47598	0.789155	0.595929	0.465082	0.770823	0.431943	0.771084	0.460798	0.390565	0.831204	0.430836	0.698264	0.493404	0.808033	0.487392	0.477295
		Government effectiveness	0.85464	0.741223	0.485541	0.594509	0.689705	0.705476	0.90503	0.788029	0.917438	0.767616	0.79176	0.595954	0.625106	0.817279	0.586526	0.689505	0.727229	0.894634	0.723095	0.897014	0.581427	0.71967	0.453845	0.617237	0.750186	0.692215	0.868326	0.795144	0.175501	0.471967	0.388607	0.248437	0.468983	0.454615	0.474426	0.84697	0.464597	0.597595	0.592592	0.332613	0.605534	0.345127	0.362838	0.444585	0.580719	0.380871	0.292586
		Regulatory quality	0.823066	0.811926	0.628933	0.610237	0.735314	0.787835	0.908762	0.852553	0.922813	0.777881	0.862965	0.635773	0.62074	0.839003	0.625436	0.776101	0.754158	0.920054	0.783004	0.900511	0.709689	0.698057	0.598945	0.687355	0.717618	0.683663	0.884912	0.8406	0.211485	0.56694	0.230646	0.314903	0.627535	0.389965	0.569781	0.914486	0.445522	0.517816	0.652452	0.316352	0.620414	0.371872	0.39645	0.432887	0.446458	0.289494	0.463624
		Rule of law	0.939335	0.839556	0.510516	0.596676	0.661461	0.769716	0.950275	0.842567	1	0.830175	0.882271	0.602572	0.646101	0.868927	0.584657	0.746407	0.754805	0.935724	0.73726	0.927896	0.652203	0.797638	0.613555	0.683533	0.77121	0.734028	0.938419	0.868486	0.121674	0.449224	0.353851	0.312528	0.632346	0.424122	0.511387	0.903346	0.374026	0.544207	0.641236	0.400662	0.606522	0.305128	0.358511	0.365702	0.664465	0.269944	0.461029
		Control of corruption	0.817803	0.81023	0.391043	0.504334	0.546759	0.596369	1	0.842495	0.984124	0.732411	0.901282	0.470597	0.479592	0.831507	0.585322	0.629311	0.649817	0.949052	0.545165	0.943231	0.612115	0.636136	0.449428	0.56278	0.649602	0.633754	0.965913	0.861533	0.102924	0.326891	0.302548	0.234236	0.522185	0.428388	0.463827	0.855041	0.205233	0.728664	0.440562	0.221978	0.749849	0.41597	0.410282	0.446848	0.851035	0.275122	0.311641
GLOBAL SUPPLY SPLIT [1]	Aluminium											0.01	0.01	0.00285714			0.00285714					0.00285714			0.00285714	0.00285714	0.00285714	0.01	0.00285714							0.01		0.03			0.02
	Antimony			0.12								0.04	0.01									0.01						0.01		0.01																		0.03
	Arsenic			0.02																																												0.0075
	Baryte												0.01
	Beryllium
	Borates																																			0.0294118												0.0196078
	Cadmium				0.02								0.02									0.02	0.02													0.005	0.005
	Cerium																																					0.06
	Chromium										0.039604
	Cobalt			0.019802							0.118812																											0.049505
	Copper			0.02	0.01						0.01		0.03										0.03					0.02	0.01									0.02
	Diatomite							0.0101531	0.0507653			0.0406122																0.0203061								0.101531	0.0101531
RE-H	Dysprosium																																					0.06
	Europium																																					0.06
	Fluorspar											0.010101	0.0606061				0.0707071		0.010101									0.020202	0.010101									0.030303
	Gadolinium																																					0.06
	Gallium												0.08		0.01
	Gold																																			0.019802		0.0792079
	Gypsum											0.01	0.01				0.01											0.03					0.01			0.01		0.01
	Iron ore											0.01	0.03				0.01						0.01					0.01		0.01
	Kaolin clay			0.01	0.01			0.07				0.01	0.1				0.02						0.01	0.01				0.01		0.03								0.004
RE-L	Lanthanum																																					0.06
	Lead			0.00980392									0.0392157				0.0196078						0.00980392					0.0196078		0.0294118								0.0196078
	Lithium																																			0.13
	Magnesite		0.03											0.01												0.03		0.02										0.02
	Magnesium
	Manganese											0.01																0.01										0.01
	Molybdenum																																				0.020202
	Natural graphite
RE-L	Neodymium																																					0.06
	Nickel										0.029703	0.00990099		0.00990099																0.019802								0.0693069
PGM	Palladium										0.00333333												0.00333333															0.00333333
	Perlite				0.00222222									0.22	0.02		0.01									0.00222222										0.01	0.00222222	0.00222222
	Phosphorus
PGM	Platinum										0.00990099
RE-L	Praseodymium																																					0.06
	Rhenium																						0.12
PGM	Rhodium
RE-H	Samarium																																					0.06
	Selenium			0.0606061							0.030303		0.20202										0.030303						0.010101
	Silicon metal											0.04	0.01															0.01										0.02
	Silver		0.01	0.01	0.00125			0.00125				0.01	0.03	0.00125			0.03					0.00125	0.00125					0.00125	0.00125	0.02								0.01
	Strontium																											0.313131								0.020202
	Sulphur				0.00980392						0.00980392	0.00980392	0.00980392				0.00980392						0.00980392					0.00980392										0.00980392
	Talc		0.02								0.05	0.05					0.02																					0.01
	Tantalum																																					0.01
	Tellurium				0.01																								0.07
RE-H	Terbium																																					0.06
	Tin			0.03																			0.01																									0.04
	Titanium
	Tungsten		0.0102041										0.0102041
	Vanadium		0.08										0.005
RE-L	Yttrium																																					0.06
	Zinc			0.0206186							0.0206186	0.0103093	0.0103093									0.0206186	0.0103093					0.0412371										0.0412371
	Zirconium																																					0.415842
		EU 30 CRMs [1]
		EU 30 CRMs (platinum group metals and rare earths) [1]
		Other materials [1]
[truncated: 136 more columns]

## Sheet: 6 Results by tech
Summary of indicator results by technology category
Category		Supply risk	Local environmental impacts	Local environmental justice
		[yr/MJ]	[yr/MJ]	[%]
Hydro–lake		1.76364	1.23301	0.192885
	A	1.76347	1.23264	0.192856
	B	1.76382	1.23339	0.192914
Hydro–river		2.21927	1.38214	0.22059
Wind–onshore		15.9156	19.4878	1.82838
	A	14.0549	9.71235	1.49151
	B	11.594	8.84966	1.20452
	C	22.0978	39.9015	2.78911
Wind–offshore		9.96299	1.16353	1.11172
Solar		22.5769	66.0892	4.55111
	A	18.4273	72.5155	3.77063
	B	31.5823	81.6582	5.18305
	C	18.2931	70.6008	3.6895
	D	30.6625	79.1974	5.01757
	E	19.8219	53.6842	3.32544
	F	19.2826	52.0895	3.22293
	G	11.5868	37.3437	2.75121
	H	39.1632	61.205	6.15439
	I	7.82293	35.5381	2.12188
	J	70.7648	250.443	25.187
	K	11.8163	46.2395	2.29587
	L	22.1764	57.8871	3.68579
	M	9.58384	47.0301	2.13143
	N	19.708	56.5766	3.4499
	O	11.7552	45.0895	2.25485
	P	21.5299	56.127	3.5667
	Q	25.4556	48.3428	3.87153
	R	14.636	83.1687	1.7776
	S	24.8931	20.9573	3.01372
Biomass		9.55943	20.4456	0.970202
	A	10.3801	23.3631	1.0535
	B	10.5419	23.533	1.07473
	C	8.78603	18.5203	0.888324
	D	8.52969	16.3662	0.864256
Geothermal		19.7974	11.2382	1.9585
Nuclear		1.80961	1.82927	0.210704
	A	1.75147	1.7739	0.204818
	B	1.86774	1.88464	0.216589
Solid fossil		10.9569	21.3314	1.29466
	A	9.41083	11.8611	0.982727
	B	12.1565	13.8474	1.25688
	C	11.2257	30.1063	1.47129
	D	11.0346	29.5109	1.46773
Petroleum		9.83253	21.3634	1.12484
	A	9.8451	8.36199	1.15312
	B	9.81995	34.3649	1.09656
Natural gas		7.53643	64.0117	0.814845
	A	13.0051	123.847	1.46423
	B	8.54007	15.5792	0.913826
	C	3.01973	156.141	0.332655
	D	7.58989	415.772	0.848453
	E	7.46949	11.4107	0.797374
	F	6.7512	9.33293	0.72247
	G	5.30234	6.83777	0.562288
	H	5.51695	3.59628	0.577108
	I	14.2063	11.058	1.48706
	J	8.88549	6.09079	0.902424
	K	3.90227	2.82847	0.432207
	L	6.24828	5.64652	0.738044

## Sheet: 7 Ref scenario
Summary of EU reference scenario projections for gross electricity generation
Category	Gross electricity generation by source [6]										Increase (2005-2050)	Increase (2020-2050)	Factor (2020-2050)
	[MJ]										[%]	[%]	[x]
	2005	2010	2015	2020	2025	2030	2035	2040	2045	2050
Raw
Hydro–lake	6.01017e+11	7.45929e+11	6.61934e+11	6.45901e+11	6.98232e+11	6.88097e+11	6.85856e+11	6.86282e+11	6.88628e+11	6.87361e+11	14.3665	6.41896	1.06419
Hydro–river	5.05256e+11	5.94048e+11	5.57807e+11	5.65363e+11	6.03292e+11	6.14452e+11	6.21082e+11	6.24182e+11	6.36731e+11	6.3811e+11	26.2944	12.8673	1.12867
Wind–onshore	2.37701e+11	4.81759e+11	8.84305e+11	1.22969e+12	1.78623e+12	2.42439e+12	2.78529e+12	3.02218e+12	3.40041e+12	3.56641e+12	1400.38	190.025	2.90025
Wind–offshore	5.48282e+09	1.89939e+10	6.23497e+10	1.7022e+11	4.1036e+11	7.30276e+11	9.42223e+11	1.10179e+12	1.24132e+12	1.29517e+12	23522.2	660.877	7.60877
Solar	5220000000	83631600000	3.63592e+11	5.09576e+11	8.76052e+11	1.25744e+12	1.51782e+12	1.79428e+12	2.08811e+12	2.15877e+12	41255.7	323.64	4.2364
Biomass	2.74222e+11	4.76788e+11	6.2379e+11	6.33732e+11	6.3179e+11	6.19675e+11	6.31282e+11	6.93331e+11	6.81531e+11	7.46356e+11	172.172	17.7716	1.17772
Geothermal	21160800000	21852000000	2.52004e+10	2.55074e+10	2.5651e+10	2.62874e+10	2.6275e+10	3.36141e+10	5.7943e+10	6.00018e+10	183.551	135.233	2.35233
Nuclear	3297891600000	3076092000000	2.82904e+12	2.43247e+12	2.06514e+12	1.86786e+12	1.71699e+12	1.64111e+12	1.52484e+12	1.45346e+12	-55.9275	-40.2475	-1.67357
Solid fossil	2.99134e+12	2.60172e+12	2.5576e+12	1.40228e+12	1.18768e+12	9.71353e+11	5.81883e+11	1.37732e+11	4.81333e+10	4.64578e+10	-98.4469	-96.687	-30.1839
Petroleum	4.94759e+11	295542000000	2.43908e+11	9.96e+10	4.10007e+10	2.50289e+10	2.22666e+10	1.89404e+10	1.20579e+10	1.03911e+10	-97.8998	-89.5672	-9.58512
Natural gas	1.98584e+12	2.23879e+12	1.53444e+12	1.78359e+12	1.82043e+12	1.55953e+12	1.67263e+12	1.81248e+12	1.57274e+12	1.65195e+12	-16.8134	-7.38077	-1.07969
TOTAL	1.04199e+13	1.06351e+13	1.0344e+13	9.49794e+12	1.01459e+13	1.07844e+13	1.12036e+13	1.15659e+13	1.19524e+13	1.23144e+13	18.182	29.6538
Normalized
Hydro–lake	1	1.24111	1.10136	1.07468	1.16175	1.14489	1.14116	1.14187	1.14577	1.14366
Hydro–river	1	1.17574	1.10401	1.11896	1.19403	1.21612	1.22924	1.23538	1.26021	1.26294
Wind–onshore	1	2.02675	3.72025	5.17327	7.51461	10.1993	11.7176	12.7142	14.3054	15.0038
Wind–offshore	1	3.46425	11.3718	31.0461	74.8447	133.193	171.85	200.953	226.401	236.222
Solar	1	16.0214	69.6536	97.6199	167.826	240.888	290.77	343.732	400.021	413.557
Biomass	1	1.73869	2.27476	2.31101	2.30393	2.25975	2.30208	2.52835	2.48532	2.72172
Geothermal	1	1.03266	1.1909	1.20541	1.21219	1.24227	1.24168	1.58851	2.73822	2.83551
Nuclear	1	0.932745	0.857834	0.737585	0.626199	0.56638	0.520632	0.497625	0.462367	0.440725
Solid fossil	1	0.869749	0.855	0.468779	0.397038	0.324722	0.194522	0.0460436	0.0160909	0.0155308
Petroleum	1	0.597346	0.492984	0.20131	0.0828701	0.0505881	0.0450049	0.0382821	0.0243712	0.0210024
Natural gas	1	1.12738	0.772692	0.898157	0.916707	0.785327	0.842279	0.9127	0.79198	0.831866
Normalized values figure

## Sheet: 8 Results for ref scenario
Calculated supply risk factors and local environmental impacts and environmental justice scores for EU electricity system according to EU reference scenario projections
Indicator	Net score										Increase (2020-2050)
	[dimensionless]										[%]
	2005	2010	2015	2020	2025	2030	2035	2040	2045	2050
Raw
SR	67.7518	71.2208	78.8767	75.9164	92.2865	109.294	119.435	127.8	139.178	145.046	91.0599
EI	219.833	237.546	219.539	224.453	257.329	275.214	299.951	324.708	335.023	349.565	55.7409
EJ	7.74165	8.23605	9.67818	9.5642	12.1423	14.8383	16.4841	17.9474	19.8272	20.6245	115.643
Normalized
SR	1	1.0512	1.1642	1.12051	1.36213	1.61316	1.76283	1.8863	2.05423	2.14084	91.0599
EI	1	1.08058	0.998663	1.02102	1.17057	1.25192	1.36445	1.47707	1.52399	1.59014	55.7409
EJ	1	1.06386	1.25014	1.23542	1.56844	1.91669	2.12928	2.31829	2.5611	2.6641	115.643
Normalized values figure
